# Supplementary material for: Vitamin D3 Upregulated Protein 1 Deficiency Promotes Azoxymethane/Dextran Sulfate Sodium-Induced Colorectal Carcinogenesis in Mice
Source: Cancers (Basel). 2024 Aug 23;16(17):2934. doi: 10.3390/cancers16172934 (PMC11394134; doi:10.3390/cancers16172934)
Supplement: Supplementary file 1 [file cancers-16-02934-s001.zip]

Archive with 1 entries (1 files):
- cancers-3125957-supplementary.pdf
